# Supplementary material for: Insights into enhancing Centella asiatica organ cell biofactories via hairy root protein profiling
Source: Front Plant Sci. 2023 Oct 30;14:1274767. doi: 10.3389/fpls.2023.1274767 (PMC10642384; doi:10.3389/fpls.2023.1274767)
Supplement: Supplementary file 2 [file Table_1.xlsx]

## Sheet: Table S1 
	Biological process (Gene Ontology)
	GO-term	Description	observed gene count	background gene count	strength	false discovery rate
	GO:1990547	Mitochondrial phosphate ion transmembrane transport	2	5	1.84	0.0335
	GO:0097167	Circadian regulation of translation	3	10	1.71	0.0045
	GO:0046294	Formaldehyde catabolic process	3	12	1.64	0.006
	GO:0009768	Photosynthesis, light harvesting in photosystem I	4	23	1.48	0.0019
	GO:0032922	Circadian regulation of gene expression	3	18	1.46	0.014
	GO:0015977	Carbon fixation	4	32	1.33	0.0047
	GO:0042744	Hydrogen peroxide catabolic process	10	100	1.24	2.4e-07
	GO:0045037	Protein import into chloroplast stroma	3	31	1.22	0.0449
	GO:0045454	Cell redox homeostasis	3	32	1.21	0.047
	GO:0072593	Reactive oxygen species metabolic process	11	128	1.17	1.73e-07
	GO:1990748	Cellular detoxification	18	219	1.15	1.34e-11
	GO:0098869	Cellular oxidant detoxification	15	198	1.12	1.77e-09
	GO:0006099	Tricarboxylic acid cycle	4	63	1.04	0.0314
	GO:0042026	Protein refolding	5	84	1.01	0.0111
	GO:0006096	Glycolytic process	5	86	1	0.0122
	GO:1990542	Mitochondrial transmembrane transport	4	70	0.99	0.0413
	GO:0009060	Aerobic respiration	7	127	0.98	0.0016
	GO:0046034	ATP metabolic process	7	130	0.97	0.0018
	GO:0015979	Photosynthesis	13	250	0.95	1.11e-06
	GO:0019684	Photosynthesis, light reaction	5	126	0.84	0.0449
	GO:0006979	Response to oxidative stress	15	389	0.82	2.92e-06
	GO:0006412	Translation	23	613	0.81	2.07e-09
	GO:0043604	Amide biosynthetic process	25	692	0.8	9.66e-10
	GO:0006457	Protein folding	12	332	0.8	0.00013
	GO:0006091	Generation of precursor metabolites and energy	17	478	0.79	1.11e-06
	GO:0009150	Purine ribonucleotide metabolic process	9	269	0.76	0.0034
	GO:0043603	Cellular amide metabolic process	26	859	0.72	5e-09
	GO:0016052	Carbohydrate catabolic process	10	332	0.72	0.0031
	GO:1901605	Alpha-amino acid metabolic process	9	299	0.72	0.006
	GO:0098656	Anion transmembrane transport	7	249	0.69	0.035
	GO:0009117	Nucleotide metabolic process	10	376	0.66	0.0062
	GO:0044282	Small molecule catabolic process	8	305	0.66	0.0256
	GO:0055086	Nucleobase-containing small molecule metabolic process	12	468	0.65	0.0026
	GO:0006417	Regulation of translation	9	365	0.63	0.0185
	GO:0044271	Cellular nitrogen compound biosynthetic process	32	1421	0.59	2.29e-08
	GO:1901566	Organonitrogen compound biosynthetic process	34	1556	0.58	1.39e-08
	GO:0019752	Carboxylic acid metabolic process	20	1058	0.51	0.00061
	GO:0044281	Small molecule metabolic process	35	1928	0.5	4.92e-07
	GO:0009056	Catabolic process	34	1957	0.48	2.19e-06
	GO:0070887	Cellular response to chemical stimulus	25	1494	0.46	0.00034
	GO:0044248	Cellular catabolic process	22	1349	0.45	0.0017
	GO:1901575	Organic substance catabolic process	24	1742	0.38	0.006
	GO:0005975	Carbohydrate metabolic process	17	1237	0.38	0.0449
	GO:1901576	Organic substance biosynthetic process	44	3279	0.36	1.92e-05
	GO:0044249	Cellular biosynthetic process	41	3093	0.36	6.9e-05
	GO:0042221	Response to chemical	33	2512	0.36	0.0011
	GO:0010467	Gene expression	25	2141	0.3	0.0336
	GO:0034641	Cellular nitrogen compound metabolic process	41	3822	0.27	0.0058
	GO:0044237	Cellular metabolic process	91	9779	0.21	1.92e-05
	GO:1901564	Organonitrogen compound metabolic process	57	6024	0.21	0.0056
	GO:0008152	Metabolic process	116	12879	0.19	2.01e-07
	GO:0009987	Cellular process	142	17087	0.16	1.83e-08
	GO:0071704	Organic substance metabolic process	91	11799	0.12	0.0237
	KEGG Pathway
	Pathway	Description	observed gene count	background gene count	strength	false discovery rate
	dcr00196	Photosynthesis - antenna proteins	3	19	1.44	0.0033
	dcr00195	Photosynthesis	5	42	1.31	0.00014
	dcr00220	Arginine biosynthesis	3	28	1.27	0.0072
	dcr03010	Ribosome	20	227	1.18	1.62e-15
	dcr00710	Carbon fixation in photosynthetic organisms	5	59	1.17	0.00052
	dcr00620	Pyruvate metabolism	6	79	1.12	0.00017
	dcr00940	Phenylpropanoid biosynthesis	11	155	1.09	9.95e-08
	dcr00260	Glycine, serine and threonine metabolism	4	56	1.09	0.0045
	dcr03050	Proteasome	3	42	1.09	0.0166
	dcr00010	Glycolysis / Gluconeogenesis	7	107	1.05	0.0001
	dcr00592	alpha-Linolenic acid metabolism	3	47	1.04	0.0213
	dcr01200	Carbon metabolism	14	225	1.03	4.48e-09
	dcr00630	Glyoxylate and dicarboxylate metabolism	4	67	1.01	0.0072
	dcr04146	Peroxisome	4	80	0.94	0.0113
	dcr00190	Oxidative phosphorylation	5	123	0.85	0.0075
	dcr03018	RNA degradation	4	100	0.84	0.0213
	dcr01230	Biosynthesis of amino acids	7	182	0.82	0.0016
	dcr04141	Protein processing in endoplasmic reticulum	6	172	0.78	0.0062
	dcr01110	Biosynthesis of secondary metabolites	30	1124	0.66	2.18e-10
	dcr01100	Metabolic pathways	53	2108	0.64	6.86e-18

## Sheet: Table S2
	LOW vs HIGH
	ID	UNIPROT Accession	Protein description	Adjusted p-value	Significance	more abundant in:
	2	A0A175YMY6	Alcohol dehydrogenase	0.0015	**	HIGH
	6	A0A162AGM9	Alcohol dehydrogenase	0.0149	*	HIGH
	48	A0A6M3W1G9	ATP synthase subunit beta, chloroplastic	0.0002	***	LOW
	50	A0A166H6F9	Superoxide dismutase [Cu-Zn]	<0.0001	****	LOW
	57	A0A175YL78	Cysteine protease	0.0184	*	LOW
	60	A0A175YM37	Thiamine thiazole synthase, chloroplastic	<0.0001	****	LOW
	66	A0A165A8Q5	Uncharacterized protein	0.0004	***	LOW
	82	A0A161Y694	dihydrolipoyllysine-residue succinyltransferase	0.0031	**	LOW
	83	A0A164VUG6	Beta-glucosidase	0.0308	*	LOW
	87	A0A165A3I8	FAD-binding PCMH-type domain-containing protein	<0.0001	****	LOW
	89	A0A166DWD1	FAD-binding PCMH-type domain-containing protein	<0.0001	****	LOW
	90	A0A161Y681	FAD-binding PCMH-type domain-containing protein	<0.0001	****	LOW
	102	A0A161WT36	Peroxidase	<0.0001	****	LOW
	104	A0A164SJQ1	Fibronectin type III-like domain-containing protein	0.0329	*	LOW
	105	A0A166CN30	Uncharacterized protein	<0.0001	****	LOW
	107	A0A162AHB3	Glyceraldehyde 3-phosphate dehydrogenase NAD(P) binding domain-containing protein	0.0026	**	LOW
	108	A0A165A3G0	FAD-binding PCMH-type domain-containing protein	<0.0001	****	LOW
	110	A0A175YE59	Eukaryotic translation initiation factor 3 subunit B	<0.0001	****	LOW
	116	A0A161Y3K4	FAD-binding PCMH-type domain-containing protein	<0.0001	****	LOW
	126	A0A1B0YYH0	Peroxidase	<0.0001	****	LOW
	129	A0A164Y713	Peroxidase	<0.0001	****	LOW
	131	A0A165YEB7	FAD-binding PCMH-type domain-containing protein	<0.0001	****	LOW
	136	A0A162ACN9	Uncharacterized protein	0.0389	*	LOW
	137	A0A166BY23	Uncharacterized protein	0.0326	*	LOW
	142	A0A166BS56	UDP-arabinopyranose mutase	0.0478	*	HIGH
	151	A0A161ZMK3	Clp R domain-containing protein	<0.0001	****	LOW
	152	A0A166A8R9	Tr-type G domain-containing protein	<0.0001	****	HIGH
	159	Q6F6A3	Cysteine protease	<0.0001	****	LOW
	160	Q6F6A5	Cysteine protease	<0.0001	****	LOW
	170	A0A6L5B772	Plant heme peroxidase family profile domain-containing protein	0.0025	**	HIGH
	178	A0A166CKV7	Tropinone reductase-like 3	<0.0001	****	LOW
	180	A0A166FAI6	Uncharacterized protein	0.0329	*	LOW
	182	A0A175YHN0	Cysteine synthase	<0.0001	****	LOW
	189	A0A166HRU5	Uncharacterized protein	0.0111	*	LOW
	200	A0A166GVP9	ADP/ATP translocase	0.0018	**	LOW
	204	A0A165YUM9	FAD/NAD(P)-binding domain-containing protein	<0.0001	****	LOW
	209	A0A166GTV5	Peroxidase	<0.0001	****	LOW
	220	A0A164VP84	D-3-phosphoglycerate dehydrogenase	0.0268	*	HIGH
	248	A0A162A1B6	Histone H2A	<0.0001	****	LOW
	249	A0A165Z3Q0	Ketol-acid reductoisomerase	0.0045	**	HIGH
	251	A0A164YKB9	30S ribosomal protein S8, chloroplastic	0.0240	*	LOW
	259	A0A6L5BB43	Tr-type G domain-containing protein	<0.0001	****	HIGH
	272	A0A169WMT6	Enoyl reductase (ER) domain-containing protein	0.0003	***	LOW
	289	A0A161WXX1	ADP-ribosylation factor	0.0232	*	LOW

## Sheet: Table S3
	Biological process (Gene Ontology)
	GO-term	Description	observed gene count	background gene count	strength	false discovery rate
	GO:0046294	Formaldehyde catabolic process	2	12	2.14	0.0489
	GO:1990748	Cellular detoxification	7	219	1.43	3.74e-05
	GO:0072593	Reactive oxygen species metabolic process	4	128	1.42	0.0089
	GO:0098869	Cellular oxidant detoxification	5	198	1.32	0.0026
	GO:0006979	Response to oxidative stress	6	389	1.11	0.0037
	GO:0044281	Small molecule metabolic process	10	1928	0.64	0.0289
	KEGG Pathway
	Pathway	Description	observed gene count	background gene count	strength	false discovery rate
	dcr00770	Pantothenate and CoA biosynthesis	2	35	1.68	0.0302
	dcr00940	Phenylpropanoid biosynthesis	5	155	1.43	7.42e-05
	dcr01230	Biosynthesis of amino acids	3	182	1.14	0.0377
	dcr01110	Biosynthesis of secondary metabolites	10	1124	0.87	7.42e-05
	dcr01100	Metabolic pathways	13	2108	0.71	7.42e-05

## Sheet: Table S4
Model	ID	UNIPROT Accession	Magnitude. p[1]	Reliability. p(corr)[1]	Protein description	Biomarker to:
Adv vs HIGH	259	A0A6L5BB43	0.133426	0.84764	Tr-type G domain-containing protein	HIGH
	2	A0A175YMY6	0.107198	0.972109	Alcohol dehydrogenase	HIGH
	31	A0A161Y1E5	-0.225166	-0.994278	Ribulose bisphosphate carboxylase/oxygenase activase, chloroplastic	Advs
	48	A0A6M3W1G9	-0.222258	-0.902116	ATP synthase subunit beta, chloroplastic	Advs
	29	A0A164W2N0	-0.218023	-0.851047	Uncharacterized protein	Advs
	27	A0A6M3W3P4	-0.204972	-0.9502	ATP synthase subunit alpha, chloroplastic	Advs
	41	A0A6M3W1B1	-0.194244	-0.899031	Ribulose bisphosphate carboxylase large chain	Advs
	30	A0A162AQ53	-0.174538	-0.836359	Chlorophyll a-b binding protein, chloroplastic	Advs
	24	A0A6M3W1R0	-0.170415	-0.876275	Photosystem II CP47 reaction center protein	Advs
	54	A0A141CK52	-0.140342	-0.805622	Photosystem II CP43 reaction center protein	Advs
	66	A0A165A8Q5	-0.138187	-0.87275	Uncharacterized protein	Advs
	50	A0A166H6F9	-0.128709	-0.856844	Superoxide dismutase [Cu-Zn]	Advs
	35	A0A166ACY1	-0.12439	-0.912772	23 kDa subunit of oxygen evolving system of photosystem II	Advs
	23	A0A8A9ITE7	-0.120288	-0.87129	Photosystem I P700 chlorophyll a apoprotein A1	Advs
	43	A0A6M3W3D2	-0.103038	-0.80787	Photosystem I P700 chlorophyll a apoprotein A2	Advs
Adv vs MID	2	A0A175YMY6	0.0958309	0.935986	Alcohol dehydrogenase	MID
	31	A0A161Y1E5	-0.216865	-0.994257	Ribulose bisphosphate carboxylase/oxygenase activase, chloroplastic	Advs
	48	A0A6M3W1G9	-0.212829	-0.899382	ATP synthase subunit beta, chloroplastic	Advs
	29	A0A164W2N0	-0.210303	-0.849192	Uncharacterized protein	Advs
	27	A0A6M3W3P4	-0.200677	-0.951815	ATP synthase subunit alpha, chloroplastic	Advs
	41	A0A6M3W1B1	-0.187932	-0.898658	Ribulose bisphosphate carboxylase large chain	Advs
	30	A0A162AQ53	-0.169269	-0.838643	Chlorophyll a-b binding protein, chloroplastic	Advs
	24	A0A6M3W1R0	-0.164781	-0.876803	Photosystem II CP47 reaction center protein	Advs
	66	A0A165A8Q5	-0.137168	-0.883628	Uncharacterized protein	Advs
	54	A0A141CK52	-0.134585	-0.802704	Photosystem II CP43 reaction center protein	Advs
	192	A0A162A3H3	-0.130667	-0.875075	Histone H2B	Advs
	50	A0A166H6F9	-0.128992	-0.870864	Superoxide dismutase [Cu-Zn]	Advs
	35	A0A166ACY1	-0.118609	-0.910098	23 kDa subunit of oxygen evolving system of photosystem II	Advs
	23	A0A8A9ITE7	-0.115888	-0.869613	Photosystem I P700 chlorophyll a apoprotein A1	Advs
Adv vs LOW	90	A0A161Y681	0.288943	0.943453	FAD-binding PCMH-type domain-containing protein	LOW
	116	A0A161Y3K4	0.261717	0.841533	FAD-binding PCMH-type domain-containing protein	LOW
	110	A0A175YE59	0.183437	0.902943	Eukaryotic translation initiation factor 3 subunit B	LOW
	131	A0A165YEB7	0.171391	0.850351	FAD-binding PCMH-type domain-containing protein	LOW
	60	A0A175YM37	0.157644	0.92907	Thiamine thiazole synthase, chloroplastic	LOW
	209	A0A166GTV5	0.153533	0.874317	Peroxidase	LOW
	160	Q6F6A5	0.14936	0.814818	Cysteine protease	LOW
	108	A0A165A3G0	0.148984	0.888081	FAD-binding PCMH-type domain-containing protein	LOW
	105	A0A166CN30	0.137822	0.93839	Uncharacterized protein	LOW
	159	Q6F6A3	0.10675	0.84086	Cysteine protease	LOW
	29	A0A164W2N0	-0.20701	-0.870135	Uncharacterized protein	Advs
	31	A0A161Y1E5	-0.205389	-0.982586	Ribulose bisphosphate carboxylase/oxygenase activase, chloroplastic	Advs
	27	A0A6M3W3P4	-0.199608	-0.965169	ATP synthase subunit alpha, chloroplastic	Advs
	48	A0A6M3W1G9	-0.179818	-0.859137	ATP synthase subunit beta, chloroplastic	Advs
	41	A0A6M3W1B1	-0.172795	-0.8605	Ribulose bisphosphate carboxylase large chain	Advs
	30	A0A162AQ53	-0.167807	-0.860586	Chlorophyll a-b binding protein, chloroplastic	Advs
	24	A0A6M3W1R0	-0.163908	-0.899508	Photosystem II CP47 reaction center protein	Advs
	54	A0A141CK52	-0.134697	-0.82957	Photosystem II CP43 reaction center protein	Advs
	35	A0A166ACY1	-0.118701	-0.927738	23 kDa subunit of oxygen evolving system of photosystem II	Advs
	23	A0A8A9ITE7	-0.115221	-0.893216	Photosystem I P700 chlorophyll a apoprotein A1	Advs
	43	A0A6M3W3D2	-0.100028	-0.83764	Photosystem I P700 chlorophyll a apoprotein A2	Advs
LOW vs HIGH	259	A0A6L5BB43	0.139244	0.957466	Tr-type G domain-containing protein	HIGH
	152	A0A166A8R9	0.115929	0.938448	Tr-type G domain-containing protein	HIGH
	116	A0A161Y3K4	-0.318132	-0.96664	FAD-binding PCMH-type domain-containing protein	LOW
	90	A0A161Y681	-0.30325	-0.966754	FAD-binding PCMH-type domain-containing protein	LOW
	131	A0A165YEB7	-0.197024	-0.953451	FAD-binding PCMH-type domain-containing protein	LOW
	126	A0A1B0YYH0	-0.195764	-0.931565	Peroxidase	LOW
	110	A0A175YE59	-0.187379	-0.933272	Eukaryotic translation initiation factor 3 subunit B	LOW
	129	A0A164Y713	-0.180432	-0.944644	Peroxidase	LOW
	182	A0A175YHN0	-0.178691	-0.88692	Cysteine synthase	LOW
	108	A0A165A3G0	-0.169706	-0.987492	FAD-binding PCMH-type domain-containing protein	LOW
	60	A0A175YM37	-0.164818	-0.956669	Thiamine thiazole synthase, chloroplastic	LOW
	160	Q6F6A5	-0.16324	-0.897911	Cysteine protease	LOW
	89	A0A166DWD1	-0.157289	-0.909891	FAD-binding PCMH-type domain-containing protein	LOW
	50	A0A166H6F9	-0.152484	-0.928006	Superoxide dismutase [Cu-Zn]	LOW
	102	A0A161WT36	-0.13933	-0.93381	Peroxidase	LOW
	209	A0A166GTV5	-0.131599	-0.846206	Peroxidase	LOW
	178	A0A166CKV7	-0.123794	-0.876318	Tropinone reductase-like 3	LOW
	159	Q6F6A3	-0.114354	-0.911217	Cysteine protease	LOW
	105	A0A166CN30	-0.112004	-0.938319	Uncharacterized protein	LOW
	204	A0A165YUM9	-0.101801	-0.886908	FAD/NAD(P)-binding domain-containing protein	LOW
	87	A0A165A3I8	-0.101763	-0.9343	FAD-binding PCMH-type domain-containing protein	LOW
MID vs HIGH	192	A0A162A3H3	0.315458	0.895239	Histone H2B	HIGH
	105	A0A166CN30	0.266209	0.950556	Uncharacterized protein	HIGH
	63	A0A161WPH7	-0.147028	-0.881294	Bet v I/Major latex protein domain-containing protein	MID
	238	A0A164ZNE1	0.171347	0.934605	peroxidase	HIGH
	178	A0A166CKV7	0.161729	0.857005	Tropinone reductase-like 3	HIGH
	160	Q6F6A5	0.15231	0.824951	Cysteine protease	HIGH
	264	A0A162A651	0.124555	0.866691	peroxidase	HIGH
MID vs LOW	259	A0A6L5BB43	0.110044	0.899095	Tr-type G domain-containing protein	MID
	152	A0A166A8R9	0.106355	0.944438	Tr-type G domain-containing protein	MID
	116	A0A161Y3K4	-0.318903	-0.971591	FAD-binding PCMH-type domain-containing protein	LOW
	90	A0A161Y681	-0.301064	-0.970668	FAD-binding PCMH-type domain-containing protein	LOW
	126	A0A1B0YYH0	-0.207903	-0.954703	Peroxidase	LOW
	131	A0A165YEB7	-0.197045	-0.956845	FAD-binding PCMH-type domain-containing protein	LOW
	129	A0A164Y713	-0.184618	-0.951689	Peroxidase	LOW
	110	A0A175YE59	-0.174848	-0.926359	Eukaryotic translation initiation factor 3 subunit B	LOW
	182	A0A175YHN0	-0.171134	-0.883212	Cysteine synthase	LOW
	108	A0A165A3G0	-0.168863	-0.976467	FAD-binding PCMH-type domain-containing protein	LOW
	60	A0A175YM37	-0.16844	-0.959581	Thiamine thiazole synthase, chloroplastic	LOW
	160	Q6F6A5	-0.168281	-0.91361	FAD-binding PCMH-type domain-containing protein	LOW
	89	A0A166DWD1	-0.158319	-0.922465	FAD-binding PCMH-type domain-containing protein	LOW
	50	A0A166H6F9	-0.151607	-0.932725	Superoxide dismutase [Cu-Zn]	LOW
	102	A0A161WT36	-0.143393	-0.945007	Peroxidase	LOW
	105	A0A166CN30	-0.139968	-0.974077	Uncharacterized protein	LOW
	178	A0A166CKV7	-0.133421	-0.90631	Tropinone reductase-like 3	LOW
	159	Q6F6A3	-0.114916	-0.919073	Cysteine protease	LOW
	192	A0A162A3H3	-0.109918	-0.850763	Histone H2B	LOW
	151	A0A161ZMK3	-0.104047	-0.818885	Clp R domain-containing protein	LOW

## Sheet: Table S5
	Line	Gene	Cx	Ix	Sx	Cr	Ir	Sr	X/R	2(X/R)
	HIGH	rolA	33.415	41.068	-5.144	22.216	26.347	-2.777	1.00041	2.00081
		rolB	36.063	42.813	-5.158	22.216	26.347	-2.777	0.662324	1.32465
		rolC	33.148	36.422	-2.201	22.216	26.347	-2.777	0.999837	1.99967
		rolD	24.635	28.812	-2.808	22.216	26.347	-2.777	0.999906	1.99981
	MID	rolA	30.717	35.184	-2.903	21.403	25.102	-2.486	1.12414	2.24828
		rolB	35.295	41.099	-3.901	21.403	25.102	-2.486	0.99975	1.9995
		rolC	30.798	33.694	-1.882	21.403	25.102	-2.486	1.12423	2.24846
		rolD	24.345	28.621	-2.875	21.403	25.102	-2.486	0.998555	1.99711
	LOW	rolA	32.963	43.992	-7.641	21.345	26.847	-3.454	0.708699	1.4174
		rolB	36.92	43.803	-4.321	21.345	26.847	-3.454	0.99996	1.99992
		rolC	32.536	37.376	-2.948	21.345	26.847	-3.454	1.11907	2.23813
		rolD	24.265	29.565	-3.327	21.345	26.847	-3.454	1.00021	2.00042
